# Supplementary material for: Topical and Intralesional Immunotherapy for the Management of Skin Cancer in Special Locations: Lips and Eyelids
Source: Cancers (Basel). 2023 Oct 17;15(20):5018. doi: 10.3390/cancers15205018 (PMC10604909; doi:10.3390/cancers15205018)
Supplement: Supplementary file 1 [file cancers-15-05018-s001.zip]

Archive with 1 entries (1 files):
- cancers-2614739-supplementary.pdf
